# Supplementary material for: Modelling the effectiveness of antiviral treatment strategies to prevent household transmission of acute respiratory viruses
Source: PLoS Comput Biol. 2024 Dec 5;20(12):e1012573. doi: 10.1371/journal.pcbi.1012573 (PMC11620401; doi:10.1371/journal.pcbi.1012573)
Supplement: S1 Code — The code is protected by Agence de Protection des Programmes (APP) in France, and we have the permission to share it. (ZIP) [file pcbi.1012573.s016.zip]

Archive with 9 entries (8 files):
- Code and code description/Matlab code/
- Code and code description/Matlab code/drug_effect_immu.m
- Code and code description/Matlab code/Effect_treatment_tables.m
- Code and code description/Matlab code/house_simulation.m
- Code and code description/Matlab code/proba_transm_pow.m
- Code and code description/Matlab code/Treatment_impact.m
- Code and code description/Matlab code/viral_loads.asv
- Code and code description/Matlab code/viral_loads.m
- Code and code description/README file - Program description- PLOS COMP BIO.pdf
