# Supplementary material for: Modelling the effectiveness of antiviral treatment strategies to prevent household transmission of acute respiratory viruses
Source: PLoS Comput Biol. 2024 Dec 5;20(12):e1012573. doi: 10.1371/journal.pcbi.1012573 (PMC11620401; doi:10.1371/journal.pcbi.1012573)
Supplement: S1 Code — The code is protected by Agence de Protection des Programmes (APP) in France, and we have the permission to share it. (ZIP) [file pcbi.1012573.s016.zip › Code and code description/Matlab code/drug_effect_immu.m]

function [dydt] = drug_effect_immu(t,y,params,tsp)

Tm=1;
%[N nb]=size(params);
dydt=zeros(length(y),1);
%params definition
  beta=params(:,1)/Tm;
  delta=params(:,2)/Tm;
  p =params(:,3)/Tm;
  epsb=params(:,4)/Tm;
  epsp=params(:,5)/Tm;
  Df=params(:,6);
  phi=params(:,7);
  theta=params(:,8);
  rho=params(:,9);
  m=params(:,10);
  tau11=params(:,11);
  incub=-3.835-5;
  tau= tau11+incub;

  if length(tsp)>1
  t_init=tsp(1);
  else
  t_init=tsp+100;
  end

 % Ke=1;
  
  
  duree_T=5000;
  
  if t<tau
      m_plateau=0;
  else
      m_plateau=m;
  end
  
  

   if t>=incub
      init=1;
  else
      init=0;
  end

k=4;
c=10;
mu=0.0001;

%equations

    dydt(1)=((-beta.*y(4).*y(1)-phi.*y(6).*y(1)+rho.*y(7)))*init; %T
   dydt(2)=((beta.*y(4).*y(1)-k.*y(2)))*init; %I1
    dydt(3)=((k.*y(2)-delta.*y(3))-m_plateau.*y(3))*init; %I2
  dydt(4)=((mu.*(1-epsp.*indicatrice(t, t_init, (t_init+duree_T))).*p.*y(3).*(1-(y(6)./(theta+y(6))))-c.*y(4)))*init; %VI
    dydt(5)=(((1-mu).*(1-epsp.*indicatrice(t, t_init, (t_init+duree_T))).*p.*y(3).*(1-(y(6)./(theta+y(6))))-c.*y(5)))*init; %VNI
    dydt(6)=y(3)-Df.*y(6); %F
    dydt(7)=(phi*y(6)*y(1)-rho*y(7))*init; %R
  %  dydt(7)=Ke.*(y(6)-y(7)); %G1
   %  dydt(8)=Ke.*(y(7)-y(8)); %G2
    %  dydt(9)=Ke.*(y(8)-y(9)); %G3
    %   dydt(10)=Ke.*(y(9)-y(10)); %G4
      %  dydt(11)=Ke.*(y(10)-y(11)); %G5
