# Supplementary material for: Modelling the effectiveness of antiviral treatment strategies to prevent household transmission of acute respiratory viruses
Source: PLoS Comput Biol. 2024 Dec 5;20(12):e1012573. doi: 10.1371/journal.pcbi.1012573 (PMC11620401; doi:10.1371/journal.pcbi.1012573)
Supplement: S1 Code — The code is protected by Agence de Protection des Programmes (APP) in France, and we have the permission to share it. (ZIP) [file pcbi.1012573.s016.zip › Code and code description/Matlab code/Effect_treatment_tables.m]

function [outputArg1,outputArg2] = Effect_treatment_tables(epsilon_treat,incubation,time_treat_index_sympt,peak_times)


%%%%%% FRANDE HOUSEHOLD SIZE DISTRIBUTION for size 2 to 6

household_size_prop=[50.85536547 ; 21.61741835 ;18.19595645 ;6.687402799;2.643856921]/100; 


for peakT=1:length(peak_times)

%%%%%%%%%%%%%%%%% viral burden peaktime at peakT: AUCVL

data=readtable(['AUCmean_simulated', epsilon_treat, '_only index_incub',incubation, '_',time_treat_index_sympt, 'peak',peak_times(peakT), '.csv']);
dd=table2array(data);
only_index(:,:,peakT)=dd; %50000*repmat((1:5)',1,12)-dd;

data=readtable(['AUCmean_simulated', epsilon_treat, '_no treat_incub',incubation, '_',time_treat_index_sympt, 'peak',peak_times(peakT), '.csv']);
dd=table2array(data);
without_treat(:,:,peakT)=dd;%50000*repmat((1:5)',1,12)-dd;

data=readtable(['AUCmean_simulated', epsilon_treat, '_all HH_incub',incubation, '_',time_treat_index_sympt, 'peak',peak_times(peakT), '.csv']);
dd=table2array(data);
all_hh(:,:,peakT)=dd; %50000*repmat((1:5)',1,12)-dd;


%%%%%%%%%%%%%%%%% Transmission peak at peakT: NB of infected

data=readtable(['casEvite_simulated', epsilon_treat, '_only index_incub',incubation, '_',time_treat_index_sympt, 'peak',peak_times(peakT), '.csv']);
dd=table2array(data);
Infected_OnlyIndex(:,:,peakT)=(50000*repmat((1:5)',1,12)-dd)*1000/50000;

data=readtable(['casEvite_simulated', epsilon_treat, '_all HH_incub',incubation, '_',time_treat_index_sympt, 'peak',peak_times(peakT), '.csv']);
dd=table2array(data);
Infected_ALL(:,:,peakT)=(50000*repmat((1:5)',1,12)-dd)*1000/50000;%(50000*repmat((1:5)',1,12)-dd)*1000/50000;

data=readtable(['casEvite_simulated', epsilon_treat, '_no treatment_incub',incubation, '_',time_treat_index_sympt, 'peak',peak_times(peakT), '.csv']);
dd=table2array(data);
Infected_noTreat(:,:,peakT)= (50000*repmat((1:5)',1,12)-dd)*1000/50000;


end


SAR=[6,11,15,20,30,40,50,60,70,80,90,97];
SAR_HHsize=repmat([6,11,15,20,30,40,50,60,70,80,90,97],5,1)./repmat(sqrt((1:5)'),1,12);


for i=1:4 %%% Different peak values

for K=1:5 %%% Nb of contacts

%     %%%%%%%%%%%%%%%%%%%% SAR modified
% Infected_noTreat_sarHHsize(K,:,i)= interp1(SAR,Infected_noTreat(K,:,i),SAR_HHsize(K,:));
% Infected_ALL_sarHHsize(K,:,i)= interp1(SAR,Infected_ALL(K,:,i),SAR_HHsize(K,:));
% Infected_OnlyIndex_sarHHsize(K,:,i)= interp1(SAR,Infected_OnlyIndex(K,:,i),SAR_HHsize(K,:));
% 
% 
% auc_noTreat_sarHHsize(K,:,i)= interp1(SAR,without_treat(K,:,i),SAR_HHsize(K,:));
% auc_ALL_sarHHsize(K,:,i)= interp1(SAR,all_hh(K,:,i),SAR_HHsize(K,:));
% auc_OnlyIndex_sarHHsize(K,:,i)= interp1(SAR,only_index(K,:,i),SAR_HHsize(K,:));


%%%%%%%%%%%%%%%%%%% SAR NOT modified

Infected_noTreat_sarHHsize(K,:,i)= Infected_noTreat(K,:,i);
Infected_ALL_sarHHsize(K,:,i)= Infected_ALL(K,:,i);
Infected_OnlyIndex_sarHHsize(K,:,i)= Infected_OnlyIndex(K,:,i);


auc_noTreat_sarHHsize(K,:,i)= without_treat(K,:,i);
auc_ALL_sarHHsize(K,:,i)= all_hh(K,:,i);
auc_OnlyIndex_sarHHsize(K,:,i)= only_index(K,:,i);


%eff_transm_sarsize(K,:,i)= -((Infected_OnlyIndex_sarHHsize(K,:,i)-Infected_noTreat_sarHHsize(K,:,i))./Infected_noTreat_sarHHsize(K,:,i))';


end

end


for i=1:4  %%%%% different peak values
for j=1:12 %%%%%%% TREATMENT EFFECTIVENESS FOR DIFFERENT SAR VALUES
   gain_france_nbinfect_all(j,i)= -(sum(household_size_prop.*Infected_ALL_sarHHsize(:,j,i))-sum(household_size_prop.*Infected_noTreat_sarHHsize(:,j,i)))/sum(household_size_prop.*Infected_noTreat_sarHHsize(:,j,i));

   gain_france_nbinfect_onlyindex(j,i)= (sum(household_size_prop.*Infected_noTreat_sarHHsize(:,j,i))-sum(household_size_prop.*Infected_OnlyIndex_sarHHsize(:,j,i)))/sum(household_size_prop.*Infected_noTreat_sarHHsize(:,j,i));                   

   gain_france_auc_onlyindex(j,i)= (sum(household_size_prop.*auc_noTreat_sarHHsize(:,j,i))-sum(household_size_prop.*auc_OnlyIndex_sarHHsize(:,j,i)))/sum(household_size_prop.*auc_noTreat_sarHHsize(:,j,i));

   gain_france_auc_all(j,i)= -(sum(household_size_prop.*auc_ALL_sarHHsize(:,j,i))-sum(household_size_prop.*auc_noTreat_sarHHsize(:,j,i)))/sum(household_size_prop.*auc_noTreat_sarHHsize(:,j,i));

end
end


for k=1:8

    if mod(k,2)==1

gain_transmission(:,k)= gain_france_nbinfect_onlyindex(:,(k+1)/2);

gain_burden(:,k)=  gain_france_auc_onlyindex(:,(k+1)/2);

    else
gain_transmission(:,k)= gain_france_nbinfect_all(:,(k)/2);

gain_burden(:,k)=  gain_france_auc_all(:,(k)/2);

    end

end


gain_transmission(3,:)=[];
gain_burden(3,:)=[];


gain_transmission_bis=gain_transmission;
gain_burden_bis=gain_burden;

gain_transmission_bis(:,9)=gain_transmission(:,8);
gain_burden_bis(:,9)=gain_burden(:,8);


a=[0 10 20 30 40 50 60 70 80 90 100];
b=1:1:9;

[X,Y]=meshgrid(a,b);

figure
surf(X,Y,gain_transmission_bis');
title('Transmission')


figure
surf(X,Y,gain_burden_bis');
title('Viral burden')
