# Supplementary material for: Modelling the effectiveness of antiviral treatment strategies to prevent household transmission of acute respiratory viruses
Source: PLoS Comput Biol. 2024 Dec 5;20(12):e1012573. doi: 10.1371/journal.pcbi.1012573 (PMC11620401; doi:10.1371/journal.pcbi.1012573)
Supplement: S1 Code — The code is protected by Agence de Protection des Programmes (APP) in France, and we have the permission to share it. (ZIP) [file pcbi.1012573.s016.zip › Code and code description/Matlab code/house_simulation.m]

function [SAR_satur,SAR_model,SAR_pow] = house_simulation(N,incubation,epsilon_treat,strat_treat, time_treat_index_sympt,peaktime )


peakT=1;
%%%% strat_treat : treatment strategies: "no treatment" or "only index" or  "all HH"

%%%% incubation: incubation period 5 days or 3 days in average

%%%% N: Nb of households, we took 50.000

%%%% epsilon_treat: treatment efficacy. We took in the paper 99%, 90% or 90% 

%%%% time_treat_index_sympt: index treated either "before symptoms" or "after symptoms"


Mphi_without=[0.4,0.8,1.2,1.7,3,4.4,6,9,13.7,21.5,38.5,100]*10^-6;

dosage=['dos',num2str(epsilon_treat) ];%; 'dos80'];%['dos50';'dos90';'dos99'];


Nb_infected=0;


far_per_hh=zeros(5,length(Mphi_without),6,N);

for eff=1:1%4


generation_time_uniform_table_pow=[];


generation_time_uniform_table_pow_treat=[];

table_unif=[];


infect_occurence_pow_uniform_treat=zeros(N,1);
infect_occurence_uniform_pow=zeros(N,1);


 t_without=-5:0.5:20;
 t_treat=-5:0.5:20;
 
 t_without=t_without';
t_treat=t_treat';
 
 lengt=length(t_without);


tspan0=[-5 20];


T_treat_contact_incub5=[];
generation_time_ALLcontacts_incub5_generation_1=[];


%%%%%%%%%% Viral load files using without and with treatment if treatment
%%%%%%%%%% begin from -5 to 7 days after symptoms
VL=[];

data=readtable(['ViralLoad-5_', dosage(eff,:),'_peak', num2str(peaktime), '.csv']);
dd=table2array(data);
VL(:,:,1)=dd;

data2=readtable(['ViralLoad-4_', dosage(eff,:),'_peak', num2str(peaktime), '.csv']);
dd=table2array(data2);
VL(:,:,2)=dd;

data3=readtable(['ViralLoad-3_', dosage(eff,:),'_peak', num2str(peaktime), '.csv']);
dd=table2array(data3);
VL(:,:,3)=dd;

eff

data4=readtable(['ViralLoad-2_', dosage(eff,:),'_peak', num2str(peaktime), '.csv']);
dd=table2array(data4);
VL(:,:,4)=dd;

data5=readtable(['ViralLoad-1_', dosage(eff,:),'_peak', num2str(peaktime), '.csv']);
dd=table2array(data5);
VL(:,:,5)=dd;

data6=readtable(['ViralLoad0_', dosage(eff,:),'_peak', num2str(peaktime), '.csv']);
dd=table2array(data6);
VL(:,:,6)=dd;

data7=readtable(['ViralLoad1_', dosage(eff,:),'_peak', num2str(peaktime), '.csv']);
dd=table2array(data7);
VL(:,:,7)=dd;

data8=readtable(['ViralLoad2_', dosage(eff,:),'_peak', num2str(peaktime), '.csv']);
dd=table2array(data8);
VL(:,:,8)=dd;

data9=readtable(['ViralLoad3_', dosage(eff,:),'_peak', num2str(peaktime), '.csv']);
dd=table2array(data9);
VL(:,:,9)=dd;

data10=readtable(['ViralLoad4_', dosage(eff,:),'_peak', num2str(peaktime), '.csv']);
dd=table2array(data10);
VL(:,:,10)=dd;

data11=readtable(['ViralLoad5_', dosage(eff,:),'_peak', num2str(peaktime), '.csv']);
dd=table2array(data11);
VL(:,:,11)=dd;

data12=readtable(['ViralLoad6_', dosage(eff,:),'_peak', num2str(peaktime), '.csv']);
dd=table2array(data12);
VL(:,:,12)=dd;

data13=readtable(['ViralLoad7_', dosage(eff,:),'_peak', num2str(peaktime), '.csv']);
dd=table2array(data13);
VL(:,:,13)=dd;


for mm=1:12 %mm=1:length(Mphi_without)


    for K=1:5 % tailles de foyer sans index
    
        ww=1;

        cumproba=0;
        
        
         
for i=1:N % nb de foyer pour chaque taille de foyer K 
    

    %%%%%%%% AUCVL computation

AUCLog_without_protocole1=[];
AUCLog_treat_protocole1=[];


%%%%%%%%%%%%% probability transmission computation model power


generation_time_uniform_pow_treat=[1]; %index infecté_incub3_indect

%%%%%%%%%%%%%%%%% pour tous les contacts de foyer

generation=0;
K_left=1;
%nb_indect=0;


while  length(generation_time_uniform_pow_treat)>0  %Stop simulation as soon as there is no infection in the next generation


if generation ==0
    %%%%%%%%%%%%%%%%%%%% INDEX CASE STUDY

    AUCLog_without_protocole1=[];
    AUCLog_treat_protocole1=[];


    date_sympt=incubation*exp(0.125*randn(1,1)); %symptoms time
    date_treat=6*rand(1,1);


   if time_treat_index_sympt == "after symptoms" & strat_treat ~= "no treatment"
      %%%%%%% Treating after symptoms 0 to 5 days after symptoms
   T_treat_index_incub5=min(12,floor(date_sympt+date_treat)); 
   elseif time_treat_index_sympt == "before symptoms"  & strat_treat ~= "no treatment"
   T_treat_index_incub5=min(12,floor(floor(date_sympt)*rand(1,1))); % treatement initiation randomly before symptoms (scenario pre-symptomatic for index)
   elseif strat_treat == "no treatment"
   T_treat_index_incub5 = 5;
   end


   K_left=K;
    
    YY_without=VL((1+(i-1)*lengt):(i*lengt),3,(T_treat_index_incub5+1)); %%%%%%% le changer apr�s par i %%%% incub period ad

    YY_treat=VL((1+(i-1)*lengt):(i*lengt),4,(T_treat_index_incub5+1)); %%%%%%% le changer apr�s par i %%%% incubation period add


    %%%%%% probability transmission computation

[proba_p,proba_p_treat,cumpro,cumpro_without] = proba_transm_pow(Mphi_without(mm),YY_treat,t_treat,YY_without,t_without,1);
cumproba(ww)=cumpro;
cumproba1(i)=cumpro;

cumproba1_without(i)=cumpro_without;


protocole1_without=t_without';
protocole1_treat=t_treat';

%%%%% integral computation of AUC
AUCLog_without_protocole1=[AUCLog_without_protocole1,(sum(abs(diff(protocole1_without).* diff((YY_without')) /2) +abs(diff(protocole1_without).*(YY_without(2:end)'))))];


if strat_treat=="no treatment"
    %%%%%%%% no treat for the index
AUCLog_treat_protocole1=[AUCLog_treat_protocole1,sum(abs(diff(protocole1_without).* diff((YY_without')) /2 )+abs(diff(protocole1_without).*(YY_without(2:end)')))];
proba_p_treat =proba_p;

else
    %%%%%%%% treating the index for both strategies (Only Index and All HH)
AUCLog_treat_protocole1=[AUCLog_treat_protocole1,sum(abs(diff(protocole1_treat).* diff((YY_treat')) /2 )+abs(diff(protocole1_treat).*(YY_treat(2:end)')))];

end


else

    %%%%%%%%%%%% Infected CONTACTS in the Household STUDY if generation >0

   T_treat_index_incub5=T_treat_contact_incub5;

%    if strat_treat == "no treatment"
%    T_treat_index_incub5 = 5*ones(size(T_treat_contact_incub5));
%    end

   %T_treat_index_incub5=zeros(size(T_treat_contact_incub5)); %%%% on compte ne pas traiter les contacts
    
  
proba_p=[];
proba_p_treat=[];
    for rr=1:length(T_treat_index_incub5)

    hhh=floor(rand(1,1)*((size(VL,1)/lengt)))+1; %%% random viral load

    %%%%% viral loads for the infected contacts
    YY_without=VL((1+(hhh-1)*lengt):(hhh*lengt),3,(T_treat_index_incub5(rr)+1)); %%%%%%% le changer apr�s par i
    YY_treat=VL((1+(hhh-1)*lengt):(hhh*lengt),4,(T_treat_index_incub5(rr)+1));

    %%%%%% transmission probability for the contacts
  [proba_p(:,rr),proba_p_treat(:,rr), cumpro,cumpro_without] = proba_transm_pow(Mphi_without(mm),YY_treat,t_treat,YY_without,t_without,1);
  


if strat_treat =="all HH"
%%%%%%%%%%  contacts treated
AUCLog_treat_protocole1=[AUCLog_treat_protocole1,sum(abs(diff(protocole1_treat).*diff((YY_treat')) /2 )+abs(diff(protocole1_treat).*(YY_treat(2:end)')))];
else 
    %%%%%%% no treatment for the contacts
proba_p_treat(:,rr) =proba_p(:,rr); 
AUCLog_without_protocole1=[AUCLog_without_protocole1,(sum(abs(diff(protocole1_without).* diff((YY_without')) /2) +abs(diff(protocole1_without).*(YY_without(2:end)'))))];
AUCLog_treat_protocole1=[AUCLog_treat_protocole1,sum(abs(diff(protocole1_without).* diff((YY_without')) /2 )+abs(diff(protocole1_without).*(YY_without(2:end)')))]; %%% contacts not treated

end


    end
  
end


if K_left<=0
 break
else

generation_time_uniform_pow_treat_generation_before=generation_time_uniform_pow_treat;
generation_time_uniform_pow_treat=[];
tt_treat_transmetteur=[];

    for j=1:(K_left) %%%%% computing for individuals remaining not infected yet in the Household

        %%%%%%% contact time simulation
UU=rand(length(t_treat),length(generation_time_uniform_pow_treat_generation_before));
contact_time_uniform=repmat(t_treat',1,length(generation_time_uniform_pow_treat_generation_before));

XX= proba_p_treat;

%%%%%%% Bernoulli simulation if there is infection 
TABLE_transmission=(UU<= XX) ;

if sum(sum( TABLE_transmission))>0 %%%%%%% if infection in this generation then compute generation time for these new infection

% ddd=sum(UU<=repmat(proba_p_treat,1,length(generation_time_uniform_pow_treat_generation_before)));

ddd=sum(TABLE_transmission,2);

ddD=find(ddd>0);
ddD1=min(ddD);


if floor(t_treat(ddD1))<-4
generation_time_uniform_pow_treat=[generation_time_uniform_pow_treat,floor(t_treat(ddD1))+5.01];
else
generation_time_uniform_pow_treat=[generation_time_uniform_pow_treat,floor(t_treat(ddD1))+5]; 
end

[tty,ttz]=max(TABLE_transmission(ddD1,:));
tt_treat_transmetteur=[tt_treat_transmetteur,mean(T_treat_index_incub5(ttz))];
%generation_time_uniform_table_pow_treat=[generation_time_uniform_table_pow_treat; generation_time_uniform_pow_treat(j)];


end
    end


%%%%%%% Final Attack rate (FAR) computation for each HH size K , each SAR mm,
%%%%%%% each treatment efficacy eff and each houshold i
far_per_hh(K,mm,eff,i)=far_per_hh(K,mm,eff,i)+length(generation_time_uniform_pow_treat);


if length(generation_time_uniform_pow_treat)>0
    generation=generation+1;

    %%%%%% Treatment initiation time for each generation
    
   T_treat_contact_incub5=max(0*ones(size(generation_time_uniform_pow_treat)),   ( floor((tt_treat_transmetteur-(generation_time_uniform_pow_treat)))));


    %%%%%% Generation time for a houshold i of size K pour for the
    %%%%%% generation "generation" and Nb of infection computation
    generation_time_ALLcontacts_incub5_generation_1(ww,generation,K)=mean(generation_time_uniform_pow_treat)+0.01;
   
    Nb_infected(K,mm,ww,generation)=length(generation_time_uniform_pow_treat);
  
  K_left=K_left-length(generation_time_uniform_pow_treat);   %%%% reduce the Nb of susciptible if individuals are infected
    
else
    %   Nb_infected(K,mm,ww,generation)=0;
        break
end

end
end
%%%%%% temps de génération de foyer de taille K
ww=ww+1;

%%%%%%%%%%%%% outcomes computattion for AUCVL and FAR

AUC_hh_without(K,mm,i)=sum(AUCLog_without_protocole1);
AUC_hh_treat(K,mm,i)=sum(AUCLog_treat_protocole1);


AUC_hh_without_bis(K,i+(mm-1)*N,eff)=sum(AUCLog_without_protocole1);
AUC_hh_treat_bis(K,i+(mm-1)*N,eff)=sum(AUCLog_treat_protocole1);


far_per_hh_bis(K,i+(mm-1)*N,eff)=far_per_hh(K,mm,eff,i)/K;

siz_auc=length(AUCLog_treat_protocole1);


end


AUC_mean_without(K,mm,eff)=mean(AUC_hh_without(K,mm,:));
AUC_mean_treat(K,mm,eff)=mean(AUC_hh_treat(K,mm,:));

FAR_mean_treat(K,mm,eff)=mean(far_per_hh(K,mm,eff,:))/K;


%%%%%%%%%% Nb of not infected for all the households of size K

nb_non_infected_HH(K,mm,eff)=(N*K-sum(sum(Nb_infected(K,mm,:,:),3),4));


    end

    
Nb_infected=0;


end


%%%%%%%%% Save all the information (FAR, AUCVL, Nb infected per household and averaged) depending on the treatment efficacy

%%%%%%%%%%%%%%%%%%%%%%%%%%%%%%%%%%%%%%%%%%%%%%%%%%%%%%%%%%%%%%%%%%%%%%%%%%%%%%

    if exist(["FARmean_simulated"+ epsilon_treat+ "_"+strat_treat+"_incub"+incubation+"_"+time_treat_index_sympt+"peak"+peaktime+".csv"], 'file') 
        dlmwrite(["FARmean_simulated"+ epsilon_treat+ "_"+strat_treat+"_incub"+incubation+"_"+time_treat_index_sympt+"peak"+peaktime+".csv"],FAR_mean_treat(:,:,eff),'delimiter',',','-append')
 else
 writetable(table(FAR_mean_treat(:,:,eff)),["FARmean_simulated"+ epsilon_treat+ "_"+strat_treat+"_incub"+incubation+"_"+time_treat_index_sympt+"peak"+peaktime+".csv"])
    end
% 
% 
  if exist(["AUCmean_simulated"+ epsilon_treat+ "_"+strat_treat+"_incub"+incubation+"_"+time_treat_index_sympt+"peak"+peaktime+".csv"], 'file') 
        dlmwrite(["AUCmean_simulated"+ epsilon_treat+ "_"+strat_treat+"_incub"+incubation+"_"+time_treat_index_sympt+"peak"+peaktime+".csv"],AUC_mean_treat(:,:,eff),'delimiter',',','-append')
 else
 writetable(table(AUC_mean_treat(:,:,eff)),["AUCmean_simulated"+ epsilon_treat+ "_"+strat_treat+"_incub"+incubation+"_"+time_treat_index_sympt+"peak"+peaktime+".csv"])
    end


if exist(["AUCmean_simulated_without"+ epsilon_treat+ "_"+strat_treat+"_incub"+incubation+"_"+time_treat_index_sympt+"peak"+peaktime+".csv"], 'file') 
        dlmwrite(["AUCmean_simulated_without"+ epsilon_treat+ "_"+strat_treat+"_incub"+incubation+"_"+time_treat_index_sympt+"peak"+peaktime+".csv"],AUC_mean_without(:,:,eff),'delimiter',',','-append')
 else
 writetable(table(AUC_mean_without(:,:,eff)),["AUCmean_simulated_without"+ epsilon_treat+ "_"+strat_treat+"_incub"+incubation+"_"+time_treat_index_sympt+"peak"+peaktime+".csv"])
    end


        if exist(["casEvite_simulated"+ epsilon_treat+ "_"+strat_treat+"_incub"+incubation+"_"+time_treat_index_sympt+"peak"+peaktime+".csv"], 'file') 
        dlmwrite(["casEvite_simulated"+ epsilon_treat+ "_"+strat_treat+"_incub"+incubation+"_"+time_treat_index_sympt+"peak"+peaktime+".csv"],nb_non_infected_HH(:,:,eff),'delimiter',',','-append')
 else
 writetable(table(nb_non_infected_HH(:,:,eff)),["casEvite_simulated"+ epsilon_treat+ "_"+strat_treat+"_incub"+incubation+"_"+time_treat_index_sympt+"peak"+peaktime+".csv"])
    end


      if exist(["AUC_perHH_treated_simulated"+ epsilon_treat+ "_"+strat_treat+"_incub"+incubation+"_"+time_treat_index_sympt+"peak"+peaktime+".csv"], 'file') 
        dlmwrite(["AUC_perHH_treated_simulated"+ epsilon_treat+ "_"+strat_treat+"_incub"+incubation+"_"+time_treat_index_sympt+"peak"+peaktime+".csv"], AUC_hh_treat_bis(:,:,eff)','delimiter',',','-append')
 else
 writetable(table( AUC_hh_treat_bis(:,:,eff)'),["AUC_perHH_treated_simulated"+ epsilon_treat+ "_"+strat_treat+"_incub"+incubation+"_"+time_treat_index_sympt+"peak"+peaktime+".csv"])
    end


if exist(["AUC_perHH_simulated_without"+ epsilon_treat+ "_"+strat_treat+"_incub"+incubation+"_"+time_treat_index_sympt+"peak"+peaktime+".csv"], 'file') 
        dlmwrite(["AUC_perHH_simulated_without"+ epsilon_treat+ "_"+strat_treat+"_incub"+incubation+"_"+time_treat_index_sympt+"peak"+peaktime+".csv"], AUC_hh_without_bis(:,:,eff)','delimiter',',','-append')
 else
 writetable(table( AUC_hh_without_bis(:,:,eff)'),["AUC_perHH_simulated_without"+ epsilon_treat+ "_"+strat_treat+"_incub"+incubation+"_"+time_treat_index_sympt+"peak"+peaktime+".csv"])
    end


          if exist(["FAR_perHH_simulated"+ epsilon_treat+ "_"+strat_treat+"_incub"+incubation+"_"+time_treat_index_sympt+"peak"+peaktime+"peak"+peaktime+".csv"], 'file') 
        dlmwrite(["FAR_perHH_simulated"+ epsilon_treat+ "_"+strat_treat+"_incub"+incubation+"_"+time_treat_index_sympt+"peak"+peaktime+"peak"+peaktime+".csv"], far_per_hh_bis(:,:,eff)','delimiter',',','-append')
 else
 writetable(table( far_per_hh_bis(:,:,eff)'),["FAR_perHH_simulated"+ epsilon_treat+ "_"+strat_treat+"_incub"+incubation+"_"+time_treat_index_sympt+"peak"+peaktime+".csv"])
    end


end
