# Supplementary material for: Modelling the effectiveness of antiviral treatment strategies to prevent household transmission of acute respiratory viruses
Source: PLoS Comput Biol. 2024 Dec 5;20(12):e1012573. doi: 10.1371/journal.pcbi.1012573 (PMC11620401; doi:10.1371/journal.pcbi.1012573)
Supplement: S1 Code — The code is protected by Agence de Protection des Programmes (APP) in France, and we have the permission to share it. (ZIP) [file pcbi.1012573.s016.zip › Code and code description/Matlab code/proba_transm_pow.m]

function [proba_pow,proba_pow_treat,sar_treat,sar_w] = proba_transm_pow(mmmphi,V_treat,t_treat,V,t,N)


vari=0.85;


phi_pow=mmmphi;
h_pow=0.49; %changed 0.53

U=randn(N,1)';

%%%log-normal distribution for instantaneous transmission proba
proba_pow=1-exp(-phi_pow.*exp(vari*U).*V.^(h_pow));


proba_pow_treat=1-exp(-phi_pow.*exp(vari*U).*V_treat.^h_pow);


cumproba=1-cumprod(1-proba_pow_treat);
cumproba1=cumproba;
sar_treat=cumproba(end,:);

cumproba_w=1-cumprod(1-proba_pow);
cumpro_without=cumproba_w;
sar_w=cumproba_w(end,:);
