# Supplementary material for: Modelling the effectiveness of antiviral treatment strategies to prevent household transmission of acute respiratory viruses
Source: PLoS Comput Biol. 2024 Dec 5;20(12):e1012573. doi: 10.1371/journal.pcbi.1012573 (PMC11620401; doi:10.1371/journal.pcbi.1012573)
Supplement: S1 Code — The code is protected by Agence de Protection des Programmes (APP) in France, and we have the permission to share it. (ZIP) [file pcbi.1012573.s016.zip › Code and code description/Matlab code/Treatment_impact.m]

function [outputArg1,outputArg2] = Treatment_impact(epsilon_treat,incubation,peak_times)


peakT=1;


% data=readtable(['AUCmean_simulateddos90_Onlyindex_bis3_incub3.csv']);
% dd=table2array(data);
% only_index(:,:,1)=dd; %50000*repmat((1:5)',1,12)-dd;
% 
% data=readtable(['AUCmean_simulateddos90_Onlyindex_bis3_incub3.csv']);
% dd=table2array(data);
% only_index(:,:,2)=dd; %50000*repmat((1:5)',1,12)-dd;
fff=1
data=readtable(['AUCmean_simulated',   num2str(epsilon_treat), '_only index_incub' , num2str(incubation) ,'_after symptoms', 'peak', num2str(peak_times(peakT)) ,'.csv']);
dd=table2array(data);
only_index(:,:,3)=dd; %50000*repmat((1:5)',1,12)-dd;

data=readtable(['AUCmean_simulated',   num2str(epsilon_treat), '_only index_incub', num2str(incubation) ,'_before symptoms','peak', num2str(peak_times(peakT)) ,'.csv']);
dd=table2array(data);
only_index_early(:,:,3)=dd;

% data=readtable(['AUCmean_simulateddos90_Onlyindex_bis3_incub3.csv']);
% dd=table2array(data);
% only_index(:,:,4)=dd; %50000*repmat((1:5)',1,12)-dd;
% 
% data=readtable(['AUCmean_simulateddos90_Onlyindex_bis3_incub3.csv']);
% dd=table2array(data);
% only_index(:,:,5)=dd; %50000*repmat((1:5)',1,12)-dd;


% data=readtable(['FARmean_simulateddos90_Onlyindex_bis3_incub3.csv']);
% dd=table2array(data);
% only_index_far(:,:,1)=dd; %50000*repmat((1:5)',1,12)-dd;
% 
% data=readtable(['FARmean_simulateddos90_Onlyindex_bis3_incub3.csv']);
% dd=table2array(data);
% only_index_far(:,:,2)=dd; %50000*repmat((1:5)',1,12)-dd;
% 
data=readtable(['FARmean_simulated',   num2str(epsilon_treat),'_only index_incub', num2str(incubation) ,'_after symptoms' , 'peak', num2str(peak_times(peakT)) ,'.csv']);
dd=table2array(data);
only_index_far(:,:,3)=dd; %50000*repmat((1:5)',1,12)-dd;

data=readtable(['FARmean_simulated',   num2str(epsilon_treat), '_only index_incub', num2str(incubation) ,'_before symptoms' , 'peak', num2str(peak_times(peakT)) ,'.csv']);
dd=table2array(data);
only_index_far_early(:,:,3)=dd;
% 
% data=readtable(['FARmean_simulateddos90_Onlyindex_bis3_incub3.csv']);
% dd=table2array(data);
% only_index_far(:,:,4)=dd; %50000*repmat((1:5)',1,12)-dd;
% % 
% data=readtable(['FARmean_simulateddos90_Onlyindex_bis3_incub3.csv']);
% dd=table2array(data);
% only_index_far(:,:,5)=dd; %50000*repmat((1:5)',1,12)-dd;

data=readtable(['FARmean_simulated',   num2str(epsilon_treat), '_no treatment_incub', num2str(incubation) ,'_after symptoms' , 'peak', num2str(peak_times(peakT)) ,'.csv']);
dd=table2array(data);
FAR_Notreat(:,:)=dd; %50000*repmat((1:5)',1,12)-dd;

%%%%%%%%%%%% Nb infected

data=readtable(['casEvite_simulated',   num2str(epsilon_treat), '_no treatment_incub', num2str(incubation) ,'_after symptoms' , 'peak', num2str(peak_times(peakT)) ,'.csv']);
dd=table2array(data);
Infected_noTreat(:,:)= (50000*repmat((1:5)',1,12)-dd)*1000/50000;


% data=readtable(['casEvitedos90_OnlyIndex_bis3_incub3.csv']);
% dd=table2array(data);
% Infected_OnlyIndex(:,:,1)=(50000*repmat((1:5)',1,12)-dd)*1000/50000;%(50000*repmat((1:5)',1,12)-dd)*1000/50000;
% 
% data=readtable(['casEvitedos90_OnlyIndex_bis3_incub3.csv']);
% dd=table2array(data);
% Infected_OnlyIndex(:,:,2)=(50000*repmat((1:5)',1,12)-dd)*1000/50000;%(50000*repmat((1:5)',1,12)-dd)*1000/50000;

data=readtable(['casEvite_simulated',   num2str(epsilon_treat), '_only index_incub', num2str(incubation) ,'_after symptoms' , 'peak', num2str(peak_times(peakT)) ,'.csv']);
dd=table2array(data);
Infected_OnlyIndex(:,:,3)=(50000*repmat((1:5)',1,12)-dd)*1000/50000;

data=readtable(['casEvite_simulated',   num2str(epsilon_treat), '_only index_incub', num2str(incubation) ,'_before symptoms' , 'peak', num2str(peak_times(peakT)) ,'.csv']);
dd=table2array(data);
Infected_OnlyIndex_early(:,:,3)=(50000*repmat((1:5)',1,12)-dd)*1000/50000;


%%%%%%%%%% HOUSEHOLDS SIZE DISTRIBUTION IN FRANCE FROM SIZE 2 TO 6

household_size_prop=[50.85536547 ; 21.61741835 ;18.19595645 ;6.687402799;2.643856921]/100; 


% figure
% 
% for K=1:5
% plot([6,11,15,20,30,40,50,60,70,80,90, 97], Infected_OnlyIndex(K,:,1))
% hold on 
% plot([6,11,15,20,30,40,50,60,70,80,90, 97], Infected_OnlyIndex(K,:,2))
% hold on
% plot([6,11,15,20,30,40,50,60,70,80,90, 97], Infected_OnlyIndex(K,:,3))
% hold on
% end
% 
% 
% hold off


% data=readtable(['casEvitedos90_ALL_bis3_incub3.csv']);
% dd=table2array(data);
% Infected_ALL(:,:,1)=(50000*repmat((1:5)',1,12)-dd)*1000/50000;%(50000*repmat((1:5)',1,12)-dd)*1000/50000;
% 
% data=readtable(['casEvitedos90_ALL_bis3_incub3.csv']);
% dd=table2array(data);
% Infected_ALL(:,:,2)=(50000*repmat((1:5)',1,12)-dd)*1000/50000;%(50000*repmat((1:5)',1,12)-dd)*1000/50000;

data=readtable(['casEvite_simulated',   num2str(epsilon_treat), '_all HH_incub', num2str(incubation) ,'_after symptoms' , 'peak', num2str(peak_times(peakT)) ,'.csv']);
dd=table2array(data);
Infected_ALL(:,:,3)=(50000*repmat((1:5)',1,12)-dd)*1000/50000;%(50000*repmat((1:5)',1,12)-dd)*1000/50000;


data=readtable(['casEvite_simulated',   num2str(epsilon_treat), '_all HH_incub', num2str(incubation) ,'_before symptoms' , 'peak', num2str(peak_times(peakT)) ,'.csv']);
dd=table2array(data);
Infected_ALL_early(:,:,3)=(50000*repmat((1:5)',1,12)-dd)*1000/50000;%(50000*repmat((1:5)',1,12)-dd)*1000/50000;


data=readtable(['AUCmean_simulated',   num2str(epsilon_treat), '_no treat_incub', num2str(incubation) ,'_after symptoms' , 'peak', num2str(peak_times(peakT)) ,'.csv']);
dd=table2array(data);
without_treat(:,:)=dd;%50000*repmat((1:5)',1,12)-dd;

data=readtable(['AUCmean_simulated',   num2str(epsilon_treat), '_all HH_incub', num2str(incubation) ,'_after symptoms' , 'peak', num2str(peak_times(peakT)) ,'.csv']);
dd=table2array(data);
all_hh(:,:,3)=dd; %50000*repmat((1:5)',1,12)-dd;

data=readtable(['AUCmean_simulated',   num2str(epsilon_treat), '_all HH_incub', num2str(incubation) ,'_before symptoms' , 'peak', num2str(peak_times(peakT)) ,'.csv']);
dd=table2array(data);
all_hh_early(:,:,3)=dd; %50000*repmat((1:5)',1,12)-dd;


  figure

for K=1:5
  
% plot([6,11,15,20,30,40,50,60,70,80,90, 97], Infected_noTreat(K,:),'color',[0.5 0.5 0.5])
% hold on 
plot([6,11,15,20,30,40,50,60,70,80,90, 97], 50*((Infected_noTreat(K,:)-Infected_OnlyIndex_early(K,:,3))/50000),'color',[1.00,0.41,0.16],'LineWidth',2)
hold on
plot([6,11,15,20,30,40,50,60,70,80,90, 97], 50*((Infected_noTreat(K,:)-Infected_ALL_early(K,:,3))./(50000*(K+1))),'color',[0.47,0.67,0.19],'LineWidth',2)
%title(['HH size ' num2str(K+1)])
hold on
end
title('cases avoided/ nb of treatments per HH size Index CONTACT CASE')
hold off


XX_ONLYINDEX_early=50*((Infected_noTreat(:,:)-Infected_OnlyIndex_early(:,:,3))/50000);
XX_ALL_early=50*((Infected_noTreat(K,:)-Infected_ALL_early(K,:,3))./(50000*(K+1)));

XX_ONLYINDEX=50*((Infected_noTreat(:,:)-Infected_OnlyIndex(:,:,3))/50000);
XX_ALL=50*((Infected_noTreat(K,:)-Infected_ALL(K,:,3))./(50000*(K+1)));


for j=1:12
mean_cost_Onlyindex(j)=sum(household_size_prop.*XX_ONLYINDEX(:,j));
mean_cost_ALL(j)=sum(household_size_prop.*XX_ALL(:,j));

mean_cost_Onlyindex_early(j)=sum(household_size_prop.*XX_ONLYINDEX_early(:,j));
mean_cost_ALL_early(j)=sum(household_size_prop.*XX_ALL_early(:,j));

end

%%%%%%%%%%%%%%%%%%%%%%%%% FIGURE COST EFFECT AVERAGED
figure
plot([6,11,15,20,30,40,50,60,70,80,90, 97], mean_cost_Onlyindex,'color',[1.00,0.41,0.16],'LineWidth',2)
hold on
plot([6,11,15,20,30,40,50,60,70,80,90, 97], mean_cost_ALL,'color',[1.00,0.41,0.16],'LineWidth',4)
hold on
plot([6,11,15,20,30,40,50,60,70,80,90, 97], mean_cost_Onlyindex_early,'color',[0.47,0.67,0.19],'LineWidth',2)
hold on
plot([6,11,15,20,30,40,50,60,70,80,90, 97], mean_cost_ALL_early,'color',[0.47,0.67,0.19],'LineWidth',4)
title('AVERAGE cases avoided/ nb of treatments')
hold off


% data=readtable(['AUCmean_simulateddos900_Onlyindex_bis3_epsb_incub3_50.csv']);
% dd=table2array(data);
% only_index(:,:,4)=dd; %50000*repmat((1:5)',1,12)-dd;
% 
% data=readtable(['AUCmean_simulateddos900_Onlyindex_bis3_epsb_incub3_50.csv']);
% dd=table2array(data);
% only_index(:,:,5)=dd; %50000*repmat((1:5)',1,12)-dd;


% data=readtable(['AUCmean_simulateddos000_ALL_bis.csv']);
% dd=table2array(data);
% all_hh(:,:,1)=dd;

% data=readtable(['AUCmean_simulateddos90_ALL_bis3_incub3.csv']);
% dd=table2array(data);
% all_hh(:,:,1)=dd; %50000*repmat((1:5)',1,12)-dd;
% 
% data=readtable(['AUCmean_simulateddos90_ALL_bis3_incub3.csv']);
% dd=table2array(data);
% all_hh(:,:,2)=dd; %50000*repmat((1:5)',1,12)-dd;


% data=readtable(['AUCmean_simulateddos90_ALL_bis3_incub3_indect.csv']);
% dd=table2array(data);
% all_hh(:,:,4)=dd; %50000*repmat((1:5)',1,12)-dd;
% 
% data=readtable(['AUCmean_simulateddos90_ALL_bis3_incub3_indect.csv']);
% dd=table2array(data);
% all_hh(:,:,5)=dd; %50000*repmat((1:5)',1,12)-dd;


%%%%%%%%%%%%%%%%%%%%%%%%%%% FIGURES AUC ONLY INDEX AND NO TREATMENT FOR
%%%%%%%%%%%%%%%%%%%%%%%%%%% EACH HH SIZE

% figure
% 
% for K=1:5
% % plot([6,11,15,20,30,40,50,60,70,80,90, 97], only_index(K,:,1))
% % hold on 
% % plot([6,11,15,20,30,40,50,60,70,80,90, 97], only_index(K,:,2))
% % hold on
% plot([6,11,15,20,30,40,50,60,70,80,90, 97], only_index(K,:,3),'color',[1.00,0.41,0.16],'LineWidth',2)
% hold on
% plot([6,11,15,20,30,40,50,60,70,80,90, 97],without_treat(K,:),'color',[0.5,0.5,0.5],'LineWidth',2)
% hold on
% end
% 
% title('AUC HH sizes Only Index treated HH sizes')
% hold off


%%%%%%%%%%%%%%%%%%%%%%%%%%% FIGURES NB INFECTED ONLY INDEX AND NO TREATMENT FOR
%%%%%%%%%%%%%%%%%%%%%%%%%%% EACH HH SIZE

%figure

% for K=1:5
% % plot([6,11,15,20,30,40,50,60,70,80,90, 97], only_index(K,:,1))
% % hold on 
% % plot([6,11,15,20,30,40,50,60,70,80,90, 97], only_index(K,:,2))
% % hold on
% plot([6,11,15,20,30,40,50,60,70,80,90, 97], Infected_OnlyIndex(K,:,3),'color',[1.00,0.41,0.16],'LineWidth',2)
% hold on
% plot([6,11,15,20,30,40,50,60,70,80,90, 97],Infected_noTreat(K,:),'color',[0.5,0.5,0.5],'LineWidth',2)
% hold on
% end
% 
% title('Nb infected HH sizes Only Index treated HH sizes')
% hold off


% figure
% 
% for K=1:5
% % plot([6,11,15,20,30,40,50,60,70,80,90, 97], only_index(K,:,1))
% % hold on 
% % plot([6,11,15,20,30,40,50,60,70,80,90, 97], only_index(K,:,2))
% % hold on
% plot([6,11,15,20,30,40,50,60,70,80,90, 97], only_index(K,:,3),'color',[1.00,0.41,0.16],'LineWidth',2)
% hold on
% plot([6,11,15,20,30,40,50,60,70,80,90, 97], all_hh(K,:,3),'color',[0.47,0.67,0.19],'LineWidth',2)
% hold on
% end
% 
% title('AUC HH sizes All treated HH sizes')
% hold off


%%figure
% 
% for K=1:5
% % plot([6,11,15,20,30,40,50,60,70,80,90, 97], only_index(K,:,1))
% % hold on 
% % plot([6,11,15,20,30,40,50,60,70,80,90, 97], only_index(K,:,2))
% % hold on
% plot([6,11,15,20,30,40,50,60,70,80,90, 97], Infected_OnlyIndex(K,:,3),'color',[1.00,0.41,0.16],'LineWidth',2)
% hold on
% plot([6,11,15,20,30,40,50,60,70,80,90, 97], Infected_ALL(K,:,3),'color',[0.47,0.67,0.19],'LineWidth',2)
% hold on
% end
% 
% title('Nb of infected All treated HH size')
% hold off


% 
% data=readtable(['FARmean_simulateddos90_ALL_bis3_incub3_indect.csv']);
% dd=table2array(data);
% all_hh_far(:,:,1)=dd; %50000*repmat((1:5)',1,12)-dd;
% 
% data=readtable(['FARmean_simulateddos90_ALL_bis3_incub3_indect.csv']);
% dd=table2array(data);
% all_hh_far(:,:,2)=dd; %50000*repmat((1:5)',1,12)-dd;
% 
% data=readtable(['FARmean_simulateddos90_ALL_bis3_incub3.csv']);
% dd=table2array(data);
% all_hh_far(:,:,3)=dd; %50000*repmat((1:5)',1,12)-dd;

% data=readtable(['FARmean_simulateddos90_ALL_bis3_incub3_indect.csv']);
% dd=table2array(data);
% all_hh_far(:,:,4)=dd; %50000*repmat((1:5)',1,12)-dd;
% 
% data=readtable(['FARmean_simulateddos90_ALL_bis3_incub3_indect.csv']);
% dd=table2array(data);
% all_hh_far(:,:,5)=dd; %50000*repmat((1:5)',1,12)-dd;


SAR=[6,11,15,20,30,40,50,60,70,80,90,97];
SAR_HHsize=repmat([6,11,15,20,30,40,50,60,70,80,90,97],5,1)*sqrt(2)./repmat(sqrt((2:6)'),1,12);


nb_infected_R0_sar= repmat(SAR,5,1).*repmat((1:5)',1,12);
nb_infected_R0_sar_HHsize= SAR_HHsize.*repmat((1:5)',1,12);


for j=1:12
average_R0(j)= sum(household_size_prop.*nb_infected_R0_sar(:,j))/100;
average_R0_sarModified(j)= sum(household_size_prop.*nb_infected_R0_sar_HHsize(:,j))/100;

end


% figure
% 
% plot([6,11,15,20,30,40,50,60,70,80,90, 97],average_R0,'color',[0.93,0.69,0.13],'LineWidth',2)
% hold on
% plot([6,11,15,20,30,40,50,60,70,80,90, 97],average_R0_sarModified,'color',[1.00,0.00,0.00],'LineWidth',2)
%  hold on


sar_interp=0:97;

figure
for K=1:5
    %sar_interp=sort([SAR,SAR_HHsize]);

Infected_noTreat_sarHHsize(K,:)= interp1(SAR,Infected_noTreat(K,:),SAR_HHsize(K,:));
Infected_ALL_sarHHsize(K,:)= interp1(SAR,Infected_ALL(K,:,3),SAR_HHsize(K,:));
Infected_OnlyIndex_sarHHsize(K,:)= interp1(SAR,Infected_OnlyIndex(K,:,3),SAR_HHsize(K,:));


eff_transm_sarsize= -((Infected_OnlyIndex_sarHHsize(K,:)-Infected_noTreat_sarHHsize(K,:))./Infected_noTreat_sarHHsize(K,:))';


plot([6,11,15,20,30,40,50,60,70,80,90, 97],Infected_noTreat_sarHHsize(K,:),'color',[0.5,0.5,0.5],'LineWidth',2)
hold on
plot([6,11,15,20,30,40,50,60,70,80,90, 97],Infected_OnlyIndex_sarHHsize(K,:),'color',[1.00,0.41,0.16],'LineWidth',2)
 hold on
% plot([6,11,15,20,30,40,50,60,70,80,90, 97],Infected_ALL_sarHHsize(K,:),'color',[0.47,0.67,0.19],'LineWidth',2)
%  hold on
end
title('nb infected/1000HH SAR modified index post-symptomatic only index treated per each HH size')
hold off


figure
for K=1:5
plot([6,11,15,20,30,40,50,60,70,80,90, 97],Infected_noTreat_sarHHsize(K,:),'color',[0.5,0.5,0.5],'LineWidth',2)
 hold on
plot([6,11,15,20,30,40,50,60,70,80,90, 97],Infected_ALL_sarHHsize(K,:),'color',[0.47,0.67,0.19],'LineWidth',2)
 hold on
end
title('nb infected/1000HH SAR modified index post-symptomatic All treated per each HH size')
hold off


figure
for K=1:5
    %sar_interp=sort([SAR,SAR_HHsize]);

auc_noTreat_sarHHsize(K,:)= interp1(SAR,without_treat(K,:),SAR_HHsize(K,:));
auc_ALL_sarHHsize(K,:)= interp1(SAR,all_hh(K,:,3),SAR_HHsize(K,:));
auc_OnlyIndex_sarHHsize(K,:)= interp1(SAR,only_index(K,:,3),SAR_HHsize(K,:));

plot([6,11,15,20,30,40,50,60,70,80,90, 97],auc_noTreat_sarHHsize(K,:),'color',[0.5,0.5,0.5],'LineWidth',2)
hold on
plot([6,11,15,20,30,40,50,60,70,80,90, 97],auc_OnlyIndex_sarHHsize(K,:),'color',[1.00,0.41,0.16],'LineWidth',2)
 hold on
%  plot([6,11,15,20,30,40,50,60,70,80,90, 97],auc_ALL_sarHHsize(K,:),'color',[0.47,0.67,0.19],'LineWidth',2)
%  hold on


end
title('AUCVL SAR modified index post-symptomatic only index treated per each HH size')
hold off

figure
for K=1:5
plot([6,11,15,20,30,40,50,60,70,80,90, 97],auc_noTreat_sarHHsize(K,:),'color',[0.5,0.5,0.5],'LineWidth',2)
 hold on
plot([6,11,15,20,30,40,50,60,70,80,90, 97],auc_ALL_sarHHsize(K,:),'color',[0.47,0.67,0.19],'LineWidth',2)
 hold on
end
title('AUCVL SAR modified index post-symptomatic All treated per each HH size')
hold off


 for eff=3:3
for j=1:12
   gain_france_nb_all_modified(j,eff)= -(sum(household_size_prop.*Infected_ALL_sarHHsize(:,j))-sum(household_size_prop.*Infected_noTreat_sarHHsize(:,j)))/sum(household_size_prop.*Infected_noTreat_sarHHsize(:,j));

   gain_france_nb_onlyindex_modified(j,eff)= (sum(household_size_prop.*Infected_noTreat_sarHHsize(:,j))-sum(household_size_prop.*Infected_OnlyIndex_sarHHsize(:,j)))/sum(household_size_prop.*Infected_noTreat_sarHHsize(:,j));

   gain_france_auc_all_modified(j,eff)= -(sum(household_size_prop.*auc_ALL_sarHHsize(:,j))-sum(household_size_prop.*auc_noTreat_sarHHsize(:,j)))/sum(household_size_prop.*auc_noTreat_sarHHsize(:,j));

   gain_france_auc_onlyindex_modified(j,eff)= (sum(household_size_prop.*auc_noTreat_sarHHsize(:,j))-sum(household_size_prop.*auc_OnlyIndex_sarHHsize(:,j)))/sum(household_size_prop.*auc_noTreat_sarHHsize(:,j));


end
 end


figure
plot([6,11,15,20,30,40,50,60,70,80,90, 97],gain_france_nb_all_modified(:,3),'color',[1.00,0.41,0.16],'LineWidth',2)
hold on
plot([6,11,15,20,30,40,50,60,70,80,90, 97],gain_france_nb_onlyindex_modified(:,3),'color',[1.00,0.41,0.16],'LineWidth',1)
hold on
% plot([6,11,15,20,30,40,50,60,70,80,90, 97], gain_france_nb_all_vs_index(:,3),'color',[1.00,0.41,0.16],'LineWidth',2,'LineStyle','--')
% hold on
% 
% plot([6,11,15,20,30,40,50,60,70,80,90, 97],gain_france_nb_onlyindex_early(:,3),'color',[0.47,0.67,0.19],'LineWidth',1)
% hold on
% plot([6,11,15,20,30,40,50,60,70,80,90, 97],gain_france_nb_all_early(:,3),'color',[0.47,0.67,0.19],'LineWidth',2)
% hold on
% plot([6,11,15,20,30,40,50,60,70,80,90, 97], gain_france_nb_all_vs_index_early(:,3),'color',[0.47,0.67,0.19],'LineWidth',2,'LineStyle','--')
% 

title('average treatement effectiveness nb infected SAR MODIFIED post-symptomatic')
 hold off


 figure
plot([6,11,15,20,30,40,50,60,70,80,90, 97],gain_france_auc_all_modified(:,3),'color',[1.00,0.41,0.16],'LineWidth',2)
hold on
plot([6,11,15,20,30,40,50,60,70,80,90, 97],gain_france_auc_onlyindex_modified(:,3),'color',[1.00,0.41,0.16],'LineWidth',1)
% hold on
% plot([6,11,15,20,30,40,50,60,70,80,90, 97], gain_france_auc_all_vs_index(:,3),'color',[1.00,0.41,0.16],'LineWidth',2,'LineStyle','--')
% hold on
% 
% plot([6,11,15,20,30,40,50,60,70,80,90, 97],gain_france_auc_onlyindex_early(:,3),'color',[0.47,0.67,0.19],'LineWidth',1)
% hold on
% plot([6,11,15,20,30,40,50,60,70,80,90, 97],gain_france_auc_all_early(:,3),'color',[0.47,0.67,0.19],'LineWidth',2)
% hold on
% plot([6,11,15,20,30,40,50,60,70,80,90, 97], gain_france_auc_all_vs_index_early(:,3),'color',[0.47,0.67,0.19],'LineWidth',2,'LineStyle','--')


title('average treatement effectiveness aucvl SAR MODIFIED index post-symptomatic')
 hold off


for j=1:12
   gain_france_nbinfect_ALL_size(:,j)= -(Infected_ALL(:,j,3)-Infected_noTreat(:,j))./Infected_noTreat(:,j);

   gain_france_nbinfect_OnlyIndex_size(:,j)= (Infected_noTreat(:,j)-Infected_OnlyIndex(:,j,3))./(Infected_noTreat(:,j));

      gain_france_nbinfect_ALL_size_early(:,j)= -(Infected_ALL_early(:,j,3)-Infected_noTreat(:,j))./Infected_noTreat(:,j);

   gain_france_nbinfect_OnlyIndex_size_early(:,j)= (Infected_noTreat(:,j)-Infected_OnlyIndex_early(:,j,3))./(Infected_noTreat(:,j));

end


figure
for K=1:5
plot([6,11,15,20,30,40,50,60,70,80,90, 97],gain_france_nbinfect_ALL_size(K,:),'color',[0.47,0.67,0.19],'LineWidth',2)
hold on
end
title('effectiveness on nb infected all treated sar not modified index post-symptomatic for each HH size')
hold off

figure
for K=1:5
plot([6,11,15,20,30,40,50,60,70,80,90, 97],gain_france_nbinfect_OnlyIndex_size(K,:),'color',[1.00,0.41,0.16],'LineWidth',2)
 hold on
end
title('effectiveness on nb infected only index treated sar not modified index post-symptomatic for each HH size')
hold off


figure
for K=1:5
plot([6,11,15,20,30,40,50,60,70,80,90, 97],gain_france_nbinfect_ALL_size_early(K,:),'color',[0.47,0.67,0.19],'LineWidth',2)
hold on
end
title('effectiveness on nb infected all treated sar not modified index pre-symptomatic for each HH size')
hold off

figure
for K=1:5
plot([6,11,15,20,30,40,50,60,70,80,90, 97],gain_france_nbinfect_OnlyIndex_size_early(K,:),'color',[1.00,0.41,0.16],'LineWidth',2)
 hold on
end
title('effectiveness on nb infected only index treated sar not modified index pre-symptomatic for each HH size')
hold off


% 
% for eff=1:3
% for j=1:12
%    gain_france_nbinfect_all(j,eff)= -(sum(household_size_prop.*Infected_ALL_sarHHsize(:,j))-sum(household_size_prop.*Infected_OnlyIndex_sarHHsize(:,j)))/sum(household_size_prop.*Infected_OnlyIndex_sarHHsize(:,j));
% 
%    gain_france_nbinfect_onlyindex(j,eff)= (sum(household_size_prop.*Infected_noTreat_sarHHsize(:,j))-sum(household_size_prop.*Infected_OnlyIndex_sarHHsize(:,j)))/sum(household_size_prop.*Infected_noTreat_sarHHsize(:,j));
% end
% end


for j=1:12
   gain_france_auc_ALL_size(:,j)= -(all_hh(:,j,3)-without_treat(:,j))./(without_treat(:,j));

   gain_france_auc_OnlyIndex_size(:,j)= (without_treat(:,j)-only_index(:,j,3))./(without_treat(:,j));

      gain_france_auc_ALL_size_early(:,j)= -(all_hh_early(:,j,3)-without_treat(:,j))./(without_treat(:,j));

   gain_france_auc_OnlyIndex_size_early(:,j)= (without_treat(:,j)-only_index_early(:,j,3))./(without_treat(:,j));
end


figure
for K=1:5
plot([6,11,15,20,30,40,50,60,70,80,90, 97],gain_france_auc_ALL_size(K,:),'color',[0.47,0.67,0.19],'LineWidth',2)
hold on
end
title('effectiveness on aucvl all treated sar not modified post-symptomatic for each HH size')
hold off

figure
for K=1:5
plot([6,11,15,20,30,40,50,60,70,80,90, 97],gain_france_auc_OnlyIndex_size(K,:),'color',[1.00,0.41,0.16],'LineWidth',2)
 hold on
end
title('effectiveness on aucvl only index treated sar not modified index post-symptomatic for each HH size')
hold off


figure
for K=1:5
plot([6,11,15,20,30,40,50,60,70,80,90, 97],gain_france_auc_ALL_size_early(K,:),'color',[0.47,0.67,0.19],'LineWidth',2)
hold on
end
title('effectiveness on aucvl all treated sar not modified index pre-symptomatic for each HH size')
hold off

figure
for K=1:5
plot([6,11,15,20,30,40,50,60,70,80,90, 97],gain_france_auc_OnlyIndex_size_early(K,:),'color',[1.00,0.41,0.16],'LineWidth',2)
 hold on
end
title('effectiveness on aucvl only index treated sar not modified index pre-symptomatic for each HH size')
hold off


for j=1:12

    %%%%%% AUCVL effectiveness
    gain_france_auc_onlyindex(j,3)= (sum(household_size_prop.*without_treat(:,j))-sum(household_size_prop.*only_index(:,j,3)))/sum(household_size_prop.*without_treat(:,j));
    gain_france_auc_all(j,3)= -(sum(household_size_prop.*all_hh(:,j,3))-sum(household_size_prop.*without_treat(:,j)))/sum(household_size_prop.*without_treat(:,j));

    gain_france_auc_all_vs_index(j,3)= -(sum(household_size_prop.*all_hh(:,j,3))-sum(household_size_prop.*only_index(:,j,3)))/sum(household_size_prop.*only_index(:,j,3));

    gain_france_auc_onlyindex_early(j,3)= (sum(household_size_prop.*without_treat(:,j))-sum(household_size_prop.*only_index_early(:,j,3)))/sum(household_size_prop.*without_treat(:,j));
    gain_france_auc_all_early(j,3)= -(sum(household_size_prop.*all_hh_early(:,j,3))-sum(household_size_prop.*without_treat(:,j)))/sum(household_size_prop.*without_treat(:,j));

    gain_france_auc_all_vs_index_early(j,3)= -(sum(household_size_prop.*all_hh_early(:,j,3))-sum(household_size_prop.*only_index_early(:,j,3)))/sum(household_size_prop.*only_index_early(:,j,3));


%%%%%%%%% effectiveness on transmission

    gain_france_nb_onlyindex(j,3)= (sum(household_size_prop.*Infected_noTreat(:,j))-sum(household_size_prop.*Infected_OnlyIndex(:,j,3)))/sum(household_size_prop.*Infected_noTreat(:,j));
    gain_france_nb_all(j,3)= -(sum(household_size_prop.*Infected_ALL(:,j,3))-sum(household_size_prop.*Infected_noTreat(:,j)))/sum(household_size_prop.*Infected_noTreat(:,j));

    gain_france_nb_all_vs_index(j,3)= -(sum(household_size_prop.*Infected_ALL(:,j,3))-sum(household_size_prop.*Infected_OnlyIndex(:,j,3)))/sum(household_size_prop.*Infected_OnlyIndex(:,j,3));


    gain_france_nb_onlyindex_early(j,3)= (sum(household_size_prop.*Infected_noTreat(:,j))-sum(household_size_prop.*Infected_OnlyIndex_early(:,j,3)))/sum(household_size_prop.*Infected_noTreat(:,j));
    gain_france_nb_all_early(j,3)= -(sum(household_size_prop.*Infected_ALL_early(:,j,3))-sum(household_size_prop.*Infected_noTreat(:,j)))/sum(household_size_prop.*Infected_noTreat(:,j));

    gain_france_nb_all_vs_index_early(j,3)= -(sum(household_size_prop.*Infected_ALL_early(:,j,3))-sum(household_size_prop.*Infected_OnlyIndex_early(:,j,3)))/sum(household_size_prop.*Infected_OnlyIndex_early(:,j,3));

end


figure
plot([6,11,15,20,30,40,50,60,70,80,90, 97],gain_france_nb_all(:,3),'color',[1.00,0.41,0.16],'LineWidth',4)
hold on
plot([6,11,15,20,30,40,50,60,70,80,90, 97],gain_france_nb_onlyindex(:,3),'color',[1.00,0.41,0.16],'LineWidth',2)
hold on
plot([6,11,15,20,30,40,50,60,70,80,90, 97], gain_france_nb_all_vs_index(:,3),'color',[1.00,0.41,0.16],'LineWidth',4,'LineStyle','--')
hold on
plot([6,11,15,20,30,40,50,60,70,80,90, 97], gain_france_nb_all_vs_index(:,3),'color',[1.00,0.41,0.16],'LineWidth',2)
hold on


plot([6,11,15,20,30,40,50,60,70,80,90, 97],gain_france_nb_onlyindex_early(:,3),'color',[0.47,0.67,0.19],'LineWidth',2)
hold on
plot([6,11,15,20,30,40,50,60,70,80,90, 97],gain_france_nb_all_early(:,3),'color',[0.47,0.67,0.19],'LineWidth',4)
hold on
plot([6,11,15,20,30,40,50,60,70,80,90, 97], gain_france_nb_all_vs_index_early(:,3),'color',[0.47,0.67,0.19],'LineWidth',4,'LineStyle','--')
hold on
plot([6,11,15,20,30,40,50,60,70,80,90, 97], gain_france_nb_all_vs_index_early(:,3),'color',[0.47,0.67,0.19],'LineWidth',2)


title('average treatement effectiveness on nb infected')
 hold off


 figure
plot([6,11,15,20,30,40,50,60,70,80,90, 97],gain_france_auc_all(:,3),'color',[1.00,0.41,0.16],'LineWidth',4)
hold on
plot([6,11,15,20,30,40,50,60,70,80,90, 97],gain_france_auc_onlyindex(:,3),'color',[1.00,0.41,0.16],'LineWidth',2)
hold on
plot([6,11,15,20,30,40,50,60,70,80,90, 97], gain_france_auc_all_vs_index(:,3),'color',[1.00,0.41,0.16],'LineWidth',4,'LineStyle','--')
hold on
plot([6,11,15,20,30,40,50,60,70,80,90, 97], gain_france_auc_all_vs_index(:,3),'color',[1.00,0.41,0.16],'LineWidth',2)
hold on


plot([6,11,15,20,30,40,50,60,70,80,90, 97],gain_france_auc_onlyindex_early(:,3),'color',[0.47,0.67,0.19],'LineWidth',2)
hold on
plot([6,11,15,20,30,40,50,60,70,80,90, 97],gain_france_auc_all_early(:,3),'color',[0.47,0.67,0.19],'LineWidth',4)
hold on
plot([6,11,15,20,30,40,50,60,70,80,90, 97], gain_france_auc_all_vs_index_early(:,3),'color',[0.47,0.67,0.19],'LineWidth',4,'LineStyle','--')
hold on
plot([6,11,15,20,30,40,50,60,70,80,90, 97], gain_france_auc_all_vs_index_early(:,3),'color',[0.47,0.67,0.19],'LineWidth',2)


title('average treatement effectiveness on aucvl')
 hold off


% figure
% 
% for K=1:5
% 
% % gain(:,1,K)= ((only_index(K,:,1)-all_hh(K,:,1))./only_index(K,:,1))';
% % gain(:,2,K)= ((only_index(K,:,2)-all_hh(K,:,2))./only_index(K,:,2))';
% gain(:,3,K)= ((only_index(K,:,3)-all_hh(K,:,3))./only_index(K,:,3))';
% 
% 
% 
% % gain(:,1,K)= -((only_index(K,:,1)-without_treat(K,:))./without_treat(K,:))';
% % gain(:,2,K)= -((only_index(K,:,2)-without_treat(K,:))./without_treat(K,:))';
% % gain(:,3,K)= -((only_index(K,:,3)-without_treat(K,:))./without_treat(K,:))';
% 
% 
% % gain(:,4,K)= ((only_index(K,:,4)-all_hh(K,:,4))./only_index(K,:,4))';
% % gain(:,5,K)= ((only_index(K,:,5)-all_hh(K,:,5))./only_index(K,:,5))';
% % 
% 
% 
% 
% % gain_far(:,1,K)= ((Infected_OnlyIndex(K,:,1)-Infected_ALL(K,:,1))./Infected_OnlyIndex(K,:,1))';
% % gain_far(:,2,K)= ((Infected_OnlyIndex(K,:,2)-Infected_ALL(K,:,2))./Infected_OnlyIndex(K,:,2))';
% gain_far(:,3,K)= ((Infected_OnlyIndex(K,:,3)-Infected_ALL(K,:,3))./Infected_OnlyIndex(K,:,3))';
% 
% 
% % 
% % gain_far(:,1,K)= -((Infected_OnlyIndex(K,:,1)-Infected_noTreat(K,:))./Infected_noTreat(K,:))';
% % gain_far(:,2,K)= -((Infected_OnlyIndex(K,:,2)-Infected_noTreat(K,:))./Infected_noTreat(K,:))';
% % gain_far(:,3,K)= -((Infected_OnlyIndex(K,:,3)-Infected_noTreat(K,:))./Infected_noTreat(K,:))';
% 
% 
% % gain_far(:,4,K)= ((only_index_far(K,:,4)-all_hh_far(K,:,4))./only_index_far(K,:,4))';
% % gain_far(:,5,K)= ((only_index_far(K,:,5)-all_hh_far(K,:,5))./only_index_far(K,:,5))';
% 
% 
% Aa=gain(1:end-1,:,K);
% Aa_far=gain_far(1:end-1,:,K);
% 
% % surf(X,Y,Aa')
% % title(['Treatment effectiveness on AUCVL for ALL\OnlyIndex | HH size ' num2str(K+1)])
% % 
% % surf(X,Y,Aa_far')
% % title(['Treatment effectiveness on FAR for ALL\OnlyIndex | HH size ' num2str(K+1)])
% 
% % plot([6,11,15,20,30,40,50,60,70,80,90, 97],gain(1:end,1,K),'r','LineWidth',2)
% % hold on
% % plot([6,11,15,20,30,40,50,60,70,80,90, 97],gain(1:end,2,K),'r-','LineWidth',2)
% % hold on
% plot([6,11,15,20,30,40,50,60,70,80,90, 97],gain(1:end,3,K),'r','LineWidth',2)
% hold on
% 
% % plot([6,11,15,20,30,40,50,60,70,80,90, 97],gain_far(1:end,1,K),'b','LineWidth',2)
% %  hold on
% % plot([6,11,15,20,30,40,50,60,70,80,90, 97],gain_far(1:end,2,K),'b-','LineWidth',2)
% % hold on
% plot([6,11,15,20,30,40,50,60,70,80,90, 97],gain_far(1:end,3,K),'b','LineWidth',2)
% 
%  %hold off
%  hold on
% % plot([6,11,15,20,30,40,50,60,70,80,90],gain(K,1:end-1,2))
% % hold on
% % plot([6,11,15,20,30,40,50,60,70,80,90],gain(K,1:end-1,3))
% % hold on
% % plot([6,11,15,20,30,40,50,60,70,80,90],gain(K,1:end-1,4))
% % hold on
% % plot([6,11,15,20,30,40,50,60,70,80,90],gain(K,1:end-1,5))
% 
% % hold off
% 
% 
% end
%  title('Effectiveness per HH size')
% 
% 
% 
% household_size_prop=[50.85536547 ; 21.61741835 ;18.19595645 ;6.687402799;2.643856921]/100; 
% 
% % for sr=1:11
% %     for eff=1:5
% % far_onlyIndex(sr,eff)=sum(household_size_prop.*only_index(:,sr,eff));
% % far_ALL(sr,eff)=sum(household_size_prop.*all_hh(:,sr,eff));
% % auc_without(sr,eff)=sum(household_size_prop.*without_treat(:,sr));
% % 
% % 
% % 
% %     end
% % end
% 
% 
% 
% 
% 
% for eff=1:3
% for j=1:12
% 
% % gain_france(j,1)= -(sum(household_size_prop.*only_index(:,j,1))-sum(household_size_prop.*without_treat(:,j)))/sum(household_size_prop.*without_treat(:,j));
% % gain_france(j,2)= -(sum(household_size_prop.*only_index(:,j,2))-sum(household_size_prop.*without_treat(:,j)))/sum(household_size_prop.*without_treat(:,j));
% % gain_france(j,3)= -(sum(household_size_prop.*only_index(:,j,3))-sum(household_size_prop.*without_treat(:,j)))/sum(household_size_prop.*without_treat(:,j));
% % gain_france(j,1)= (sum(household_size_prop.*only_index(:,j,1))-sum(household_size_prop.*all_hh(:,j,1)))/sum(household_size_prop.*only_index(:,j,1));
% % gain_france(j,2)= (sum(household_size_prop.*only_index(:,j,2))-sum(household_size_prop.*all_hh(:,j,2)))/sum(household_size_prop.*only_index(:,j,2));
% gain_france(j,eff)= (sum(household_size_prop.*only_index(:,j,eff))-sum(household_size_prop.*all_hh(:,j,eff)))/sum(household_size_prop.*only_index(:,j,eff));
% 
% gain_france_only(j,eff)= -(sum(household_size_prop.*only_index(:,j,eff))-sum(household_size_prop.*without_treat(:,j)))/sum(household_size_prop.*without_treat(:,j));
% 
% % gain_france_far(j,1)= -(sum(household_size_prop.*Infected_OnlyIndex(:,j,1))-sum(household_size_prop.*Infected_noTreat(:,j)))/sum(household_size_prop.*Infected_noTreat(:,j));
% % gain_france_far(j,2)= -(sum(household_size_prop.*Infected_OnlyIndex(:,j,2))-sum(household_size_prop.*Infected_noTreat(:,j)))/sum(household_size_prop.*Infected_noTreat(:,j));
% % gain_france_far(j,3)= -(sum(household_size_prop.*Infected_OnlyIndex(:,j,3))-sum(household_size_prop.*Infected_noTreat(:,j)))/sum(household_size_prop.*Infected_noTreat(:,j));
% % gain_france_far(j,1)= (sum(household_size_prop.*Infected_OnlyIndex(:,j,1))-sum(household_size_prop.*Infected_ALL(:,j,1)))/sum(household_size_prop.*Infected_OnlyIndex(:,j,1));
% % gain_france_far(j,2)= (sum(household_size_prop.*Infected_OnlyIndex(:,j,2))-sum(household_size_prop.*Infected_ALL(:,j,2)))/sum(household_size_prop.*Infected_OnlyIndex(:,j,2));
% gain_france_far(j,eff)= (sum(household_size_prop.*Infected_OnlyIndex(:,j,eff))-sum(household_size_prop.*Infected_ALL(:,j,eff)))/sum(household_size_prop.*Infected_OnlyIndex(:,j,eff));
% 
% gain_france_far_only(j,eff)= -(sum(household_size_prop.*Infected_OnlyIndex(:,j,eff))-sum(household_size_prop.*Infected_noTreat(:,j)))/sum(household_size_prop.*Infected_noTreat(:,j));
% 
% end
% end
% 
% 
% figure
% plot([6,11,15,20,30,40,50,60,70,80,90, 97],gain_france_far_only(:,1),'color',[1.00,0.41,0.16],'LineWidth',3)
% hold on
% plot([6,11,15,20,30,40,50,60,70,80,90, 97],gain_france_far_only(:,2),'color',[1.00,0.41,0.16],'LineWidth',3)
% hold on
% plot([6,11,15,20,30,40,50,60,70,80,90, 97],gain_france_far_only(:,3),'color',[1.00,0.41,0.16],'LineWidth',3)
% hold off
% title('effecctiveness only index treated on transmission different eps')
% 
% figure
% plot([6,11,15,20,30,40,50,60,70,80,90, 97],gain_france_only(:,1),'color',[1.00,0.41,0.16],'LineWidth',3)
% hold on
% plot([6,11,15,20,30,40,50,60,70,80,90, 97],gain_france_only(:,2),'color',[1.00,0.41,0.16],'LineWidth',3)
% hold on
% plot([6,11,15,20,30,40,50,60,70,80,90, 97],gain_france_only(:,3),'color',[1.00,0.41,0.16],'LineWidth',3)
% hold off
% title('effecctiveness only index treated on viral burden different eps')
% 
% figure
% plot([6,11,15,20,30,40,50,60,70,80,90, 97],gain_france_far(:,1),'color',[0.39,0.83,0.07],'LineWidth',3)
% hold on
% plot([6,11,15,20,30,40,50,60,70,80,90, 97],gain_france_far(:,2),'color',[0.39,0.83,0.07],'LineWidth',3)
% hold on
% plot([6,11,15,20,30,40,50,60,70,80,90, 97],gain_france_far(:,3),'color',[0.39,0.83,0.07],'LineWidth',3)
% hold off
% title('effecctiveness ALL treated on transmission different eps')
% 
% figure
% plot([6,11,15,20,30,40,50,60,70,80,90, 97],gain_france(:,1),'color',[0.39,0.83,0.07],'LineWidth',3)
% hold on
% plot([6,11,15,20,30,40,50,60,70,80,90, 97],gain_france(:,2),'color',[0.39,0.83,0.07],'LineWidth',3)
% hold on
% plot([6,11,15,20,30,40,50,60,70,80,90, 97],gain_france(:,3),'color',[0.39,0.83,0.07],'LineWidth',3)
% hold off
% title('effectiveness ALL treated on viral burden different eps')
% 
% % figure
% % plot([6,11,15,20,30,40,50,60,70,80,90],gain_france(:,1))
% % hold on
% % plot([6,11,15,20,30,40,50,60,70,80,90],gain_france(:,2))
% % hold on
% % plot([6,11,15,20,30,40,50,60,70,80,90],gain_france(:,3))
% % hold on
% % plot([6,11,15,20,30,40,50,60,70,80,90],gain_france(:,4))
% % hold on
% % plot([6,11,15,20,30,40,50,60,70,80,90],gain_france(:,5))
% % title(['Cases avoided gain France'])
% % hold off
% 
% 
% 
% 
% %[X,Y]=meshgrid([6,11,15,20,30,40,50,60,70,80,90],-log10(1-[30, 50,80,90 ,99]/100));
% 
% 
% % 
% figure
% % surf(X,Y,gain_france')
% % 
% % title('Treatment effectiveness on AUCVL ALL\OnlyIndex | Averaged in France')
% % 
% % 
% % figure
% % surf(X,Y,gain_france_far')
% % 
% % title('Treatment effectiveness on FAR ALL\OnlyIndex | Averaged in France')
% 
% % plot([6,11,15,20,30,40,50,60,70,80,90,97],gain_france(1:end,1),'r','LineWidth',2)
% % hold on
% % plot([6,11,15,20,30,40,50,60,70,80,90,97],gain_france(1:end,2),'r-','LineWidth',2)
% % hold on
% plot([6,11,15,20,30,40,50,60,70,80,90,97],gain_france(1:end,3),'r','LineWidth',2)
% hold on
% % plot([6,11,15,20,30,40,50,60,70,80,90,97],gain_france_far(1:end,1),'b','LineWidth',2)
% % hold on
% % plot([6,11,15,20,30,40,50,60,70,80,90,97],gain_france_far(1:end,2),'b-','LineWidth',2)
% % hold on
% plot([6,11,15,20,30,40,50,60,70,80,90,97],gain_france_far(1:end,3),'b','LineWidth',2)
% hold off
% 
% % 
%  title('Average ALL/OnlyIndex (incub. 3d)')
% 
% 
% 
% 
%  figure
%  plot([6,11,15,20,30,40,50,60,70,80,90,97],gain_france_only(1:end,3),'r','LineWidth',2)
% hold on
% plot([6,11,15,20,30,40,50,60,70,80,90,97],gain_france_far_only(1:end,3),'b','LineWidth',2)
% hold off
%  title('Average OnlyIndex/without (incub. 3d)')
% 
% % figure
% % surf(X,Y,far_onlyIndex')
% % hold on
% % surf(X,Y,far_ALL')
% % title('FAR all HH treated and Only index treated')
% 
% 
% % gain_AUC=(auc_without-far_onlyIndex)./auc_without;
% % 
% % 
% % figure
% % surf(X,Y,gain_AUC')
% % title('Treatment efficacy on AUCVL')
% % 
% % figure
% % surf(X,Y,auc_without')
% % hold on
% % surf(X,Y,far_onlyIndex')
% % title('AUCVL Only index treated and no treatment')
% 
