# Supplementary material for: Modelling the effectiveness of antiviral treatment strategies to prevent household transmission of acute respiratory viruses
Source: PLoS Comput Biol. 2024 Dec 5;20(12):e1012573. doi: 10.1371/journal.pcbi.1012573 (PMC11620401; doi:10.1371/journal.pcbi.1012573)
Supplement: S1 Code — The code is protected by Agence de Protection des Programmes (APP) in France, and we have the permission to share it. (ZIP) [file pcbi.1012573.s016.zip › Code and code description/Matlab code/viral_loads.m]

function [ output_args ] = viral_loads(treat_initiation,epsilon_treat,N,peaktime)


%% epsilon_treat = TREATEMENT EFFICACY
%% N =  NB OF INDIVIDUALS
%% treat_initiation = treatement initiation after symptoms from -5 to 7 days
%% peaktime= 1, 3, 5 or 7 days that describes the average peak time of viral load


%%%%%%%%%%%%%%%%%%%%%%% VIRAL LOAD EVOLUTION COMPUTATION WITH PARAMETERS oF
%%%%%%%%%%%%%%%%%%%%%%% TABLE 

% params(:,1)= lognrnd(mu,sigma,N);
% params(:,2)= lognrnd(mu,sigma,N);
% params(:,3)= lognrnd(mu,sigma,N);
% params(:,4)= lognrnd(mu,sigma,N);
% params(:,5)= lognrnd(mu,sigma,N);...

%params=zeros(N,11); %nb of parameters=11


    tspan0=[-5 20]; %%% interval time

c=10;
mu=0.0001;


Mphi_without=4.1*10^6; %%%%% example of fixed effect m of power model

for mm=1:length(Mphi_without)

  
%%%%%%%%%%%%%%%%%% NEW MODEL PARAMS

%%%% fixed effect
mu0(1)=1.89*10^-5;   % beta
mu0(2)=0.976; %0.217;    %   delta
mu0(3)=6.43*10^5;    %   p 
mu0(4)=0;%.995; 
mu0(5)=0;%.836;   % epsp
mu0(6)=3.03;     %   Df
mu0(7)=0.00124;   %   phi
mu0(8)=1.72*10^3;  %   theta 
mu0(9)=0.00431;   %rho
mu0(10)=3.56;  % m
mu0(11)=18.3; %tau


%%%%%%%%% SD
vari(1)= 0.699;   %%0.3;  
vari(2)=0.231;
vari(3)=0;
vari(4)=0; %.830;
vari(5)=0; %.380;
vari(6)=0.83;
vari(7)=0.266;
vari(8)=1.55;
vari(9)=0.123;
vari(10)=0.27;
vari(11)=0.401;


%%logit for rates between 0 and 1 for treatment values of eplsilon
params(:,4)=1./(1+exp(-log(mu0(4)/(1-mu0(4))) -(vari(4))*randn(N,1)));
params(:,5)=1./(1+exp(-log(mu0(5)/(1-mu0(5)))-(vari(5))*randn(N,1)));

% %%lognorm for positive
% %%lognorm for positive


if peaktime == 7   %peak delayed to 7 days
mu0(1)=mu0(1)/3; %%%%
vari(1)=vari(1)/3.5;
   

elseif peaktime == 1
mu0(1)=mu0(1)+60*10^-5; %%%%
vari(1)=vari(1)+1.6;
end


%%%%%%%%%%% log-normal parameters

params(:,3)=exp(log(mu0(3))+(vari(3))*randn(N,1));
params(:,6)=exp(log(mu0(6))+(vari(6))*randn(N,1));
params(:,2)=exp(log(mu0(2))+(vari(2))*randn(N,1));
params(:,8)=exp(log(mu0(8))+(vari(8))*randn(N,1));
params(:,7)=exp(log(mu0(7))+(vari(7))*randn(N,1));
params(:,1)=exp(log(mu0(1))+(vari(1))*randn(N,1));
params(:,9)=exp(log(mu0(9))+(vari(9))*randn(N,1));
params(:,10)=exp(log(mu0(10))+(vari(10))*randn(N,1));
params(:,11)=exp(log(mu0(11))+(vari(11))*randn(N,1));


restricted_time=(tspan0(1):0.5:tspan0(2))';

lengt=length(restricted_time);
restricted_time_table=[];
treatment_time_table=[];

peak_time_w=[];
peak_time_treat=[];

table_time_treat=[];


figure

for i=1:N
    
    
    % T_treat= (3*exp(0.125*randn(1,1))+(5*rand(1,1)))-5; %%%% treatment ininitated here randomly 0 to 5 days after symptoms
     %T_treat= (3*rand(1,1))-5;%entre -7 et 0
T_treat=treat_initiation;
     table_time_treat=[table_time_treat, T_treat];


  
    %%%%%%%%%%%%%  VIRAL LOAD Without treatment
     
        tspan1=tspan0;
        y0 = [1.33*10^5 0 1/30 0 0 0];
        if T_treat>-5
        
        
      [t,y] = ode23(@(t,y) drug_effect_immu(t,y,params(i,:)), tspan1, y0); %%%%% SYstem of differential equation of target cells and viral load evolution in time
      
      YY_without=y(:,4)+y(:,5);
        
A_without=(YY_without); %%%%% V in the model

t_without=t; %%%%% time


st=find(t_without<T_treat);


   %%%%%%%%%%%% After treatment

         tspan2=[T_treat tspan0(2)];
         y1 = y(max(st)+1,:);
         
         vari(4)=0;%0.830;
         vari(5)=0.380;
       
         mu0(4)=0.0; 

         mu0(5)=epsilon_treat;  %%%%%% ATTENTION TREATMENT EFFICACY TO MODIFY
         params(i,4)=1./(1+exp(-log(mu0(4)/(1-mu0(4))) -(vari(4))*randn(1,1)));
         params(i,5)=1./(1+exp(-log(mu0(5)/(1-mu0(5)))-(vari(5))*randn(1,1)));

%          params(i,4)=1./(1+exp(-log(mu0(4)) -(vari(4))*randn(1,1)));
%          params(i,5)=1./(1+exp(-log(mu0(5))-(vari(5))*randn(1,1)));
         
         C=params(i,4);
          d=params(i,5);

         
         [t,y1] = ode23(@(t,y) drug_effect_immu(t,y,params(i,:)), tspan2, y1);
         A_after=(y1(:,4)+y1(:,5));
         t_after=t;

A_treat=[A_without(st); A_after(1:end)]; %%%%%%% Viral load modified by the treatment
t_treat=[t_without(st);t_after(1:end)];


[zw pp_treat]=max(A_treat);
[zw pp_w]=max(A_without);

peak_time_w=[peak_time_w, t_without(pp_w)+5];
peak_time_treat=[peak_time_treat, t_treat(pp_treat)+5];


        else %%%%%%%%%%%%%%%%%%%%%% Treatment before infection 

            [t,y] = ode23(@(t,y) drug_effect_immu(t,y,params(i,:)), tspan1, y0);
      
      YY_without=y(:,4)+y(:,5);
        
A_without=(YY_without);

t_without=t;

         vari(4)=0;%0.830;
         vari(5)=0.380;
          mu0(4)=0.0; 

         mu0(5)=epsilon_treat; 
         params(i,4)=1./(1+exp(-log(mu0(4)/(1-mu0(4))) -(vari(4))*randn(1,1)));
         params(i,5)=1./(1+exp(-log(mu0(5)/(1-mu0(5)))-(vari(5))*randn(1,1)));
         
%           C=params(i,4);
%           d=params(i,5);

         
         [t,y] = ode23(@(t,y) drug_effect_immu(t,y,params(i,:)), tspan1, y0);
         A_treat=(y(:,4)+y(:,5));
t_treat=t;

        end


viral_load_w=zeros(lengt,1);
viral_load_t=zeros(lengt,1);
time_w=zeros(lengt,1);
time_t=zeros(lengt,1);


%%%%%%%%%% Taking only two contacts per day so we save only two viral load
%%%%%%%%%% values per day in the tables
for h=1:lengt
    [ggg,time_w(h)]=min(abs(t_without-restricted_time(h)));
    [ggg,time_t(h)]=min(abs(t_treat-restricted_time(h)));
    
   
    viral_load_w(h)=A_without(time_w(h));
    viral_load_t(h)=A_treat(time_t(h));
    
    viral_load_without_graph(h,i)=viral_load_w(h);
    viral_load_treat_graph(h,i)=viral_load_t(h);
end

viral_load_without((1+(i-1)*lengt):(i*lengt))=viral_load_w;
viral_load_treat((1+(i-1)*lengt):(i*lengt))=viral_load_t;


[ggg,time_treatt]=min(abs(T_treat-restricted_time));


individual((1+(i-1)*lengt):(i*lengt))=i*ones(lengt,1);


restricted_time_table=[restricted_time_table;restricted_time];

treatment_time=T_treat*ones(lengt,1);

treatment_time_table=[treatment_time_table;treatment_time];


%m_phi=4.1*10^-6; 

%[proba_p,proba_p_treat,cumpro(:,i),cumpro_without(:,i),sar_w,sar_treat] = proba_transm_pow(m_phi,viral_load_treat_graph(:,i),t_treat,viral_load_without_graph(:,i),t_without,1);

% AAA_treat=restricted_time(time_treatt:end);
% %BBB_treat=cumpro(time_treatt:end,i);
% BBB_treat= log10(viral_load_t(time_treatt:end));
% 
% AAA=restricted_time;%(1:time_treatt);
% %BBB=cumpro_without(1:end,i);
% BBB=  log10(viral_load_w);%(1:time_treatt));


%  plot(AAA_treat,BBB_treat,'color',[1.00,0.41,0.16],'LineWidth',1.5)
%  %plot(AAA_treat,BBB_treat,'color',[0.47,0.67,0.19],'LineWidth',1.5)
%  hold on
%  plot(AAA,BBB,'color',[0.5 0.5 0.5])
%  hold on


[f_w(i) peak_without(i)]=max(log10(A_without));
[f_treat(i) peak_treat(i)]=max(log10(A_treat));


end


MEAN_PEAK=mean(peak_time_w)
STTD_peak=std(peak_time_w)


data_viral_load=[individual', restricted_time_table,viral_load_without' , viral_load_treat',treatment_time_table];


peak_time_w=peak_time_w((peak_time_w~=4)  );
peak_time_treat=peak_time_treat((peak_time_treat~=4) );

peak_time_w=peak_time_w((peak_time_w~=5)  );
peak_time_treat=peak_time_treat((peak_time_treat~=5) );


figure
H1=histogram((peak_time_w),'Normalization','probability','NumBins',60);
H1.BinEdges = [1:0.1:9]; %%%%% peak time of VL distribution WITHOUT treatment
%H1.NumBins = 9;

hold on
H2=histogram(peak_time_treat,'Normalization','probability','NumBins',60);
H2.BinEdges = [1:0.1:9];
%H2.NumBins = 9;
title('peak time') %%%%% peak time of VL distribution with TREATMENT
hold off
% 
mean_peak_time_treat=mean(peak_time_treat)
mean_peak_time_without=mean(peak_time_w)

figure
H1=histogram(f_w,'Normalization','probability','NumBins',40);
H1.BinEdges = [6:0.1:11]; %%%%%% peak size of VL distribution without treatement
hold on
H2=histogram(f_treat,'Normalization','probability','NumBins',60);
H2.BinEdges = [6:0.1:11];
title('peak load')  %%%%%% peak size of VL distribution WITH treatement
hold off


end


%%%%%%%% SAVING VIRAL LOADS WITHOUT AND WITH TREATMENT here for the case if
%%%%%%%% the peak is 7 days after infection

 if exist("ViralLoad" +treat_initiation+ "_dos" +epsilon_treat+"_peak"+peaktime+".csv", 'file')
 dlmwrite("ViralLoad" +treat_initiation+ "_dos" +epsilon_treat+"_peak"+peaktime+".csv",data_viral_load,'delimiter',',','-append')
 else
 writetable(table(data_viral_load),"ViralLoad" +treat_initiation+ "_dos" +epsilon_treat+"_peak"+peaktime+".csv")
 end
 
 
 
 
 
 
 
 
 
 
